# Supplementary material for: Ecotype-Specific and Correlated Seasonal Responses of Biomass Production, Non-Structural Carbohydrates, and Fatty Acids in Zostera marina
Source: Plants (Basel). 2024 Jan 29;13(3):396. doi: 10.3390/plants13030396 (PMC10856944; doi:10.3390/plants13030396)
Supplement: Supplementary file 1 [file plants-13-00396-s001.zip]

Archive with 1 entries (1 files):
- plants-2792317-supplementary.pdf
